# Supplementary material for: Intraoperative ultrasonography in laparoscopic partial nephrectomy for intrarenal tumors
Source: PLoS One. 2018 Apr 26;13(4):e0195911. doi: 10.1371/journal.pone.0195911 (PMC5919508; doi:10.1371/journal.pone.0195911)
Supplement: S2 File — (XLSX) [file pone.0195911.s002.xlsx]

## Sheet: TIT
No.	Name	Sex	Age	Side	Maximum diameter（cm）	R.E.N.A.L. nephrometry score	Preoperative eGFR	Operation time(min)	WIT(min)	Estimatedblood loss	Major complications	RN conversion	Open conversion	Positive surgical margin	Pathologic findings	postoperative hospital stay （d）	postoperative eGFR change（1 month）
1	***	M	57	L	2.2	10	92.5	143	26	160					Renal clear cell carcinoma	8	-8.5
2	***	F	48	L	1.8	7	103.9	128	25	225					Papillary carcinoma	9	-14.8
3	***	M	53	R	2.5	8	104.4	136	28	210					Papillary carcinoma	8	2.6
4	***	M	57	R	2	8	86.8	117	21	200					Renal clear cell carcinoma	7	-16.6
5	***	F	46	R	2.9	8	84.2	125	23	80	urine leakage				Renal clear cell carcinoma	9	-15.7
6	***	F	51	L	2.6	10	95.5	158	36	170	bleeding		√		Renal clear cell carcinoma	13	-11.8
7	***	M	53	L	3.1	10	78.4	165	41	280					Renal clear cell carcinoma	8	-13.4
8	***	M	54	R	1.9	8	97.8	133	18	215					Angiomyolipoma	7	-13.8
9	***	M	54	R	2.1	8	63.5	128	21	160		√			Renal clear cell carcinoma	6	-6.6
10	***	M	49	L	2	7	76.8	98	16	120					Papillary carcinoma	7	-8.4
11	***	M	43	L	2.7	9	117.3	135	25	180					Renal clear cell carcinoma	13	-15.8
12	***	M	43	L	2.3	8	90.6	124	23	175					Chromophobe cell carcinoma	6	-5.7
13	***	M	54	L	1.6	9	102.4	117	20	100					Papillary carcinoma	4	-1.3
14	***	M	74	L	2.8	8	82.6	130	23	180					Mixed epithelial mesenchymal tumors	7	-10.2
15	***	M	56	L	3.2	8	87.5	125	29	150					Renal clear cell carcinoma	6	1.6
16	***	F	50	L	2.7	9	94.6	115	19	125					Renal clear cell carcinoma	9	-9.1
17	***	M	48	R	3.4	8	90.1	141	33	330	bleeding	√			Renal clear cell carcinoma	10	-13.2
18	***	M	62	L	2	7	72.2	105	18	120					Chromophobe cell carcinoma	7	-6.6
19	***	F	44	R	2.3	9	99.6	125	24	175					Angiomyolipoma	6	-6.8
20	***	F	61	R	2.4	8	66.9	136	31	280					Papillary carcinoma	11	-7.9
21	***	M	39	L	1.6	7	89.6	94	15	200					Renal clear cell carcinoma	11	-17.4
22	***	F	49	R	1.9	9	93.8	108	18	170					Renal clear cell carcinoma	7	-9.8
23	***	F	54	L	2.5	7	65.7	124	14	90					Renal clear cell carcinoma	8	-4.2
24	***	M	48	R	2.8	8	116.4	127	11	125	urine leakage				Leiomyosarcoma	12	-14.7
25	***	M	48	R	2.3	9	92.5	140	20	200					Papillary carcinoma	6	-9.5
26	***	M	59	L	1.8	7	80.3	105	8	125					Chromophobe cell carcinoma	8	-9.8
27	***	F	52	L	2.8	7	103.6	116	20	50					Oncocytoma	3	-12.8
28	***	F	47	R	2.6	8	89.6	137	24	210					Renal clear cell carcinoma	7	-12.2
29	***	M	64	L	2.4	9	103.5	144	25	115					Renal clear cell carcinoma	5	-9.3
30	***	M	51	R	3	8	88.7	125	22	80					Collecting duct carcinoma	4	-10.1
31	***	F	52	L	2.2	7	102.2	110	13	140					Renal clear cell carcinoma	7	-11.4
32	***	M	36	R	3.1	7	74.5	146	23	200	urine leakage	√			Chromophobe cell carcinoma	6	-7.2
33	***	F	51	R	1.9	8	65.5	120	16	140					Renal clear cell carcinoma	5	-8.6
34	***	F	58	R	2.7	8	73.5	132	24	190	urine leakage				Angiomyolipoma	10	-5.2
35	***	M	63	L	2.3	7	95.4	128	23	180					Renal clear cell carcinoma	11	-8.6
36	***	M	48	R	2.5	8	66.8	145	27	220					Chromophobe cell carcinoma	7	-8.1
37	***	F	61	R	2.8	9	76.9	152	25	170	bleeding				Renal clear cell carcinoma	8	-10.8
38	***	F	54	L	2	8	70.5	91	9	60					Leiomyosarcoma	4	-6.2
39	***	M	45	R	1.6	6	86.3	109	22	155					Oncocytoma	7	-8.9
40	***	M	61	L	2.3	8	91.1	117	24	170					Angiomyolipoma	9	-7.2
41	***	M	49	L	1.9	6	98.7	135	26	100					Renal clear cell carcinoma	6	-7.4
42	***	M	38	R	2.7	8	107.4	143	21	180					Renal clear cell carcinoma	9	-4.7
43	***	F	46	L	3	9	103.5	136	27	150					Papillary carcinoma	8	-10.4
44	***	M	49	R	2.8	8	74.3	129	26	125					Chromophobe cell carcinoma	5	2.6
45	***	M	50	L	2.9	10	85.2	138	22	160		√			Renal clear cell carcinoma	7	-8.7
46	***	F	48	R	2.6	8	93.8	116	15	80					Renal clear cell carcinoma	5	-3.3
