# Supplementary material for: Intraoperative ultrasonography in laparoscopic partial nephrectomy for intrarenal tumors
Source: PLoS One. 2018 Apr 26;13(4):e0195911. doi: 10.1371/journal.pone.0195911 (PMC5919508; doi:10.1371/journal.pone.0195911)
Supplement: S3 File — (XLSX) [file pone.0195911.s003.xlsx]

## Sheet: control
No.	Name	Sex	Age	Side	Maximum diameter（cm）	R.E.N.A.L. nephrometry score	Preoperative eGFR	Operation time(min)	WIT(min)	Estimatedblood loss	Major complications	RN conversion	Open conversion	Positive surgical margin	Pathologic findings	postoperative hospital stay （d）	postoperative eGFR change（1 month）
1	***	F	59	L	3.1	5	103.4	104	13	60					Renal clear cell carcinoma	8	-9.8
2	***	F	62	R	2.5	7	85.3	132	25	20					Renal clear cell carcinoma	7	-8.5
3	***	M	65	L	2.8	5	97.9	126	21	110	urine leakage				Renal clear cell carcinoma	7	-17.4
4	***	M	28	L	3.8	6	69.5	117	21	130					Papillary carcinoma	7	-9.9
5	***	M	57	L	4.3	8	84.6	105	21	45				√	Renal clear cell carcinoma	8	-5.5
6	***	F	65	R	3.3	5	91.2	113	20	100	bleeding				Renal clear cell carcinoma	8	-11.2
7	***	M	48	R	2.6	6	100.5	120	22	60					Renal clear cell carcinoma	6	1.7
8	***	M	50	L	4.7	7	74.7	117	18	175					Angiomyolipoma	9	-8.3
9	***	F	40	L	3.6	6	85.7	96	18	120					Renal clear cell carcinoma	7	-8.3
10	***	M	24	L	3.5	5	113.9	105	19	100					Papillary carcinoma	7	-2.5
11	***	M	79	L	2.6	6	93.6	113	19	130					Renal clear cell carcinoma	7	-11.7
12	***	F	57	L	4.4	7	69	155	25	175					Renal clear cell carcinoma	7	-6.7
13	***	M	61	R	3.6	6	81.5	136	24	180					Papillary carcinoma	8	-6.6
14	***	F	26	R	5.2	8	70.2	115	23	85					Mixed epithelial mesenchymal tumors	9	-10.1
15	***	M	50	R	3.1	6	108.3	134	18	130					Renal clear cell carcinoma	8	-5.4
16	***	M	49	R	4.5	8	67.1	133	23	150	urine leakage				Renal clear cell carcinoma	6	-9.9
17	***	F	58	L	2.6	7	75.5	103	21	50					Renal clear cell carcinoma	7	-5.8
18	***	F	68	L	1.9	6	99.7	95	10	75					Chromophobe cell carcinoma	7	-8.3
19	***	F	39	L	2.5	7	86.4	88	13	150					Angiomyolipoma	9	-13.7
20	***	M	49	R	3.4	8	80.5	106	20	120					Papillary carcinoma	9	-15.5
21	***	F	69	R	4.2	8	71.8	130	24	240	bleeding				Renal clear cell carcinoma	7	-9.5
22	***	M	34	L	3.8	6	84.2	142	24	160					Renal clear cell carcinoma	6	-10.3
23	***	M	66	L	2.5	6	95.7	117	20	150					Renal clear cell carcinoma	6	-2.5
24	***	M	56	L	2.6	6	76.3	116	23	165					Leiomyosarcoma	7	-13.5
25	***	M	51	R	1.6	5	102.1	108	14	100					Renal clear cell carcinoma	7	-5.7
26	***	F	65	L	3.5	6	83.8	123	22	150					Chromophobe cell carcinoma	7	-11.6
27	***	M	75	L	4.2	9	79.4	142	26	190					Oncocytoma	6	-3.1
28	***	M	73	L	2.8	6	93.3	135	23	220					Renal clear cell carcinoma	8	-8.5
29	***	M	60	R	6.3	7	61.4	155	31	200		√			Renal clear cell carcinoma	11	-14.2
30	***	M	47	L	5.5	6	82.7	127	26	60					Renal clear cell carcinoma	7	2.3
31	***	M	54	R	3.3	4	95.4	106	17	150					Renal clear cell carcinoma	7	-11.2
32	***	M	55	R	4.6	8	93.1	122	23	90					Renal clear cell carcinoma	8	-9.1
33	***	M	43	L	2.6	7	119.5	109	16	130					Renal clear cell carcinoma	7	-6.1
34	***	M	37	R	5.7	8	74.8	128	28	200					Angiomyolipoma	7	-14.6
35	***	M	60	L	2.4	5	70.2	126	27	110					Renal clear cell carcinoma	7	-8.8
36	***	M	67	R	1.8	5	97.3	87	16	65					Chromophobe cell carcinoma	6	-2.8
37	***	F	50	R	3.5	5	94.7	98	16	80					Renal clear cell carcinoma	7	3.5
38	***	M	73	L	6.5	9	56.3	140	23	250	bleeding	√	√		Leiomyosarcoma	8	-12.3
39	***	M	66	R	2.3	7	88.2	135	22	160					Renal clear cell carcinoma	8	-12.3
40	***	M	67	R	3.1	6	94.5	116	20	60					Angiomyolipoma	7	-7.4
41	***	F	55	R	4.4	9	83.9	101	23	200					Renal clear cell carcinoma	6	-7.1
42	***	M	69	L	3.5	6	74.3	123	23	130					Renal clear cell carcinoma	7	-2.9
43	***	F	57	L	7.4	11	55.7	162	23	180	bleeding				Renal clear cell carcinoma	12	-10.5
44	***	F	61	L	3.7	6	85.5	133	20	30					Chromophobe cell carcinoma	6	-6.2
45	***	M	81	R	2.3	5	88.2	102	18	165					Renal clear cell carcinoma	7	-7.1
46	***	F	52	L	3	5	63.6	105	19	125					Renal clear cell carcinoma	7	-4.1
47	***	F	55	L	1.4	6	103.3	78	7	75					Renal clear cell carcinoma	5	-6.7
48	***	M	57	R	2.5	6	87.9	128	22	125					Malignant fibrous histiotoma	7	3.4
49	***	F	42	R	2.7	6	84.6	106	16	160					Angiomyolipoma	7	-10.3
50	***	M	55	L	2.1	5	75.5	134	13	60					Renal clear cell carcinoma	7	-10.3
51	***	M	60	R	1.8	6	92.4	92	18	110					Renal clear cell carcinoma	7	-13.5
52	***	M	32	L	4.1	8	90.5	120	18	120					Renal clear cell carcinoma	7	-9.1
53	***	M	70	R	3.2	7	63.6	109	19	160					Renal clear cell carcinoma	7	-8.4
54	***	M	60	L	2.3	6	92.6	111	21	100					Papillary carcinoma	8	-8.2
55	***	F	58	L	3.9	7	77.4	128	20	85	urine leakage				Angiomyolipoma	8	-3.7
56	***	M	51	L	3.6	6	58.3	135	23	200					Papillary carcinoma	7	-11.2
57	***	M	59	R	4.8	8	88.9	141	25	220					Renal clear cell carcinoma	7	-13.6
58	***	M	28	L	2.3	5	115.4	98	20	210					Renal clear cell carcinoma	7	-11.3
59	***	M	61	L	2.5	8	104.1	93	18	130					Renal clear cell carcinoma	7	-14.4
60	***	M	61	L	3.9	7	94.3	127	17	180					Renal clear cell carcinoma	8	-11.3
61	***	F	62	L	4.2	8	90.5	124	20	150					Renal clear cell carcinoma	6	-6.3
62	***	M	61	L	5.7	9	69.9	132	21	230					Renal clear cell carcinoma	6	-8.3
63	***	F	41	L	1.8	4	91.4	102	20	60					Malignant fibrous histiotoma	7	-4.1
64	***	M	58	R	2.9	6	82.6	116	20	170					Chromophobe cell carcinoma	7	-9.6
65	***	M	33	L	3.4	6	81.5	108	16	180					Renal clear cell carcinoma	7	-11.3
66	***	M	65	R	2.7	5	95.8	115	20	200					Chromophobe cell carcinoma	9	-10.5
67	***	M	59	L	3.6	8	97.1	153	32	150					Papillary carcinoma	7	-6.5
68	***	M	49	R	3.1	5	85	147	23	180					Papillary carcinoma	8	-13.7
69	***	M	49	R	3.1	5	64.8	122	18	75					Renal clear cell carcinoma	7	-6.3
70	***	M	78	R	1.9	7	106.8	99	14	180				√	Renal clear cell carcinoma	7	-11.6
71	***	M	57	R	3.7	6	82.9	135	24	50					Renal clear cell carcinoma	7	2.4
72	***	M	51	R	3.5	5	95.7	124	17	150					Renal clear cell carcinoma	6	-9.6
73	***	M	45	L	5.2	8	78.4	145	25	170	bleeding				Renal clear cell carcinoma	7	-11.8
74	***	M	42	R	1.4	5	98.7	96	27	125				√	Renal clear cell carcinoma	8	-11
75	***	F	55	L	1.6	5	102.7	85	10	150					Renal clear cell carcinoma	6	-10.3
76	***	M	53	R	6.5	8	75.3	146	26	250					Renal clear cell carcinoma	7	-20.2
77	***	F	37	L	4.8	8	89.4	130	19	100					Angiomyolipoma	7	-6.5
78	***	M	46	L	3.4	6	107.8	109	21	90					Angiomyolipoma	6	-10.6
79	***	M	58	L	1.9	5	98.5	100	18	100					Chromophobe cell carcinoma	6	-6.1
80	***	M	55	R	4.5	7	65.7	125	20	170					Renal clear cell carcinoma	6	-14.4
81	***	M	61	L	2.6	7	88.1	113	24	125					Renal clear cell carcinoma	6	-11.8
82	***	M	56	R	2.3	5	68.7	108	19	180					Papillary carcinoma	7	-9.1
83	***	F	56	R	3.6	6	85.2	98	16	150					Papillary carcinoma	7	4.1
84	***	M	62	R	4.1	8	80.5	128	22	150					Papillary carcinoma	6	-7.5
85	***	F	32	R	2.5	7	99.2	125	24	150					Renal clear cell carcinoma	8	-6.3
86	***	F	39	R	4.2	8	74.8	129	23	125					Renal clear cell carcinoma	7	-8.4
87	***	M	61	R	3.3	4	80.9	139	23	120					Renal clear cell carcinoma	7	-9.6
88	***	M	40	L	2.8	6	83	112	17	150					Renal clear cell carcinoma	7	6.7
89	***	F	60	R	3.5	5	105.5	115	19	125					Chromophobe cell carcinoma	7	-7.1
90	***	M	43	L	4.3	9	84.3	126	24	125					Renal clear cell carcinoma	6	-14.4
91	***	F	66	L	3.8	6	74.8	135	28	280	urine leakage				Renal clear cell carcinoma	9	-11.4
92	***	F	56	R	4.4	7	65.8	140	17	180					Renal clear cell carcinoma	7	-4.3
93	***	F	66	L	2.6	6	97.5	113	20	80					Renal clear cell carcinoma	8	-6.7
94	***	F	55	R	3.8	6	88.7	95	11	60					Renal clear cell carcinoma	7	-6
95	***	F	58	L	2.1	4	87.8	126	18	180	bleeding				Collecting duct carcinoma	6	-9.3
96	***	M	61	L	5.5	7	51.7	115	21	130					Papillary carcinoma	8	-7.3
97	***	M	44	R	3	6	94.5	77	8	40					Chromophobe cell carcinoma	6	-5.9
98	***	M	68	L	2.4	7	96.8	108	18	180					Papillary carcinoma	7	-14.5
99	***	F	52	R	6.3	9	68.2	124	25	220					Renal clear cell carcinoma	8	-3.3
100	***	M	59	R	2.8	5	85.4	117	18	100					Renal clear cell carcinoma	7	-10.8
101	***	F	57	L	4.7	6	89.3	141	16	80					Renal clear cell carcinoma	7	-2.9
102	***	M	51	L	3.1	5	90.7	104	20	150					Renal clear cell carcinoma	6	-13.3
103	***	M	60	L	3.6	6	95.9	149	29	130					Renal clear cell carcinoma	8	-9.5
104	***	M	58	R	2.5	6	86.6	98	19	110					Renal clear cell carcinoma	7	-5.4
105	***	F	66	L	2.5	5	107.4	146	25	200					Aneurysm	8	-16
106	***	M	42	L	3.5	6	69.5	108	20	180					Leiomyosarcoma	7	-5.6
107	***	M	59	L	3.2	5	84.7	120	22	95				√	Renal clear cell carcinoma	7	-8.7
108	***	M	42	L	2.6	5	87.8	126	21	180					Renal clear cell carcinoma	8	-9.5
109	***	M	41	R	2.6	5	91.6	108	17	85					Angiomyolipoma	7	-3.6
110	***	M	56	L	7.4	11	74.7	149	28	200					Renal clear cell carcinoma	7	-7.6
111	***	M	61	L	2.5	7	92.5	97	20	90					Papillary carcinoma	7	-7.1
112	***	M	63	L	1.8	5	100.4	94	22	120					Renal clear cell carcinoma	6	-9.1
113	***	M	55	R	2.3	5	96.3	86	16	125					Papillary carcinoma	8	-8.3
114	***	F	65	R	3.9	6	78.4	113	19	150					Angiomyolipoma	7	-4.5
115	***	F	55	R	4.2	8	69.8	133	27	170	bleeding				Renal clear cell carcinoma	8	-13.3
116	***	F	54	R	1.8	4	54.3	122	19	55					Angiomyolipoma	7	1.4
117	***	M	61	R	3.3	5	85.6	112	19	90					Chromophobe cell carcinoma	6	-5.5
118	***	M	48	R	3.8	6	93.1	114	16	120					Angiomyolipoma	6	-6.3
119	***	M	47	R	2.3	5	88.2	119	24	130					Renal clear cell carcinoma	9	-8.3
120	***	F	65	R	4.4	8	79.9	126	21	70					Angiomyolipoma	6	-3.5
121	***	M	59	R	3.5	7	76.5	141	25	200					Renal clear cell carcinoma	8	-11.9
122	***	M	81	R	2.5	6	85.3	136	22	170					Renal clear cell carcinoma	7	-9.4
123	***	M	60	L	5.7	7	64.4	146	24	100		√			Renal clear cell carcinoma	6	-7.1
124	***	F	49	L	4.6	9	76	123	25	140					Renal clear cell carcinoma	7	-5.4
125	***	M	62	R	3.6	7	88.5	104	19	125					Angiomyolipoma	7	2.3
126	***	M	40	L	2.6	5	100.8	150	27	115					Renal clear cell carcinoma	7	-16.5
127	***	M	65	R	2.7	5	97.8	127	23	85	urine leakage				Leiomyosarcoma	6	-16.4
128	***	F	51	R	4.1	7	85.7	115	20	50					Angiomyolipoma	7	6.8
129	***	M	62	L	9.5	10	75.4	172	34	150		√	√		Renal clear cell carcinoma	7	-8.7
130	***	M	77	R	3.3	6	83.9	117	20	130					Leiomyosarcoma	7	-7.8
131	***	F	61	R	5.2	8	79.4	168	22	150		√			Renal clear cell carcinoma	14	-7.7
132	***	F	68	L	5.7	9	65.5	120	23	120					Renal clear cell carcinoma	7	-10.5
133	***	M	62	R	3.1	6	94.8	116	23	200	bleeding				Renal clear cell carcinoma	7	-15.5
134	***	M	58	R	4.2	8	85.7	117	19	90					Mixed epithelial mesenchymal tumors	9	-9.5
135	***	M	60	L	2.6	6	89.5	95	18	190					Renal clear cell carcinoma	9	-16.4
136	***	M	79	R	3.4	4	96.8	120	18	110					Papillary carcinoma	7	-11.3
137	***	M	49	R	2.7	5	93.5	145	25	125				√	Renal clear cell carcinoma	7	-10.6
138	***	F	51	L	7.3	10	74.5	105	20	70					Renal clear cell carcinoma	7	-8.8
139	***	F	38	R	1.8	4	98.5	100	25	90					Angiomyolipoma	7	-5.9
140	***	M	53	L	6.8	9	85.3	122	24	150					Renal clear cell carcinoma	10	-13.2
141	***	M	54	L	4.9	9	69.5	115	24	160					Renal clear cell carcinoma	8	-5.5
142	***	M	44	R	3.5	7	97.9	102	21	220					Renal clear cell carcinoma	8	-7.6
143	***	M	51	R	3.6	7	84.6	113	19	125					Papillary carcinoma	6	-6.4
144	***	M	50	L	4.4	8	91.2	132	26	130					Renal clear cell carcinoma	7	-10.7
145	***	M	64	L	3.8	5	100.5	132	22	130					Renal clear cell carcinoma	7	-11.3
146	***	F	46	R	3	6	74.7	103	22	100					Renal clear cell carcinoma	7	-15.4
147	***	M	36	L	2.3	6	85.7	105	17	100					Renal clear cell carcinoma	8	-9.5
148	***	F	64	R	3.1	6	113.9	127	21	125					Renal clear cell carcinoma	7	-12.2
149	***	M	68	L	4.6	7	93.6	134	20	130	bleeding	√			Renal clear cell carcinoma	8	-11.7
150	***	M	54	R	1.9	5	89	140	25	95					Renal clear cell carcinoma	6	-8.1
151	***	F	68	L	3.8	7	81.5	108	17	80					Renal clear cell carcinoma	8	-7.7
152	***	F	61	R	8.6	11	70.2	144	32	220					Angiomyolipoma	8	-16.8
153	***	F	44	L	3.3	5	108.3	96	15	170					Renal clear cell carcinoma	8	-9.6
154	***	F	64	R	5.5	8	57.1	121	27	80					Renal clear cell carcinoma	8	-7.4
155	***	F	79	L	3.7	6	75.5	156	28	125					Oncocytoma	8	-10.5
156	***	M	60	R	2.2	4	99.7	130	21	160					Renal clear cell carcinoma	7	-12.7
157	***	F	66	R	4.1	8	86.4	119	16	30					Papillary carcinoma	7	-1.3
158	***	M	49	L	2.3	6	80.5	128	24	240					Renal clear cell carcinoma	7	-6.1
159	***	M	64	R	2.5	6	71.8	146	25	90			√		Renal clear cell carcinoma	9	-6.8
160	***	F	44	L	11.6	11	64.2	162	27	280					Renal clear cell carcinoma	9	-9.3
161	***	F	70	L	2.3	5	95.7	111	21	100					Renal clear cell carcinoma	7	-12.4
162	***	M	65	R	1.3	4	96.3	145	16	170		√			Angiomyolipoma	6	-5.6
163	***	M	55	L	4.4	8	102.1	106	17	100					Renal clear cell carcinoma	7	-4.2
164	***	F	39	R	2.6	5	83.8	114	21	65					Papillary carcinoma	7	-7.8
165	***	M	29	R	2.8	6	79.4	124	21	210					Angiomyolipoma	8	-16.8
166	***	M	59	R	4.1	8	93.3	124	24	120					Oncocytoma	6	-5.6
167	***	M	82	R	3	7	61.4	169	26	150			√		Angiomyolipoma	7	-5.5
168	***	M	61	L	1.6	4	82.7	135	21	170					Angiomyolipoma	7	-4.4
169	***	M	43	L	2.3	4	95.4	133	23	150					Renal clear cell carcinoma	7	-11.6
170	***	M	64	L	4.5	8	93.1	122	18	150				√	Papillary carcinoma	7	-10.1
171	***	M	66	L	2.5	6	119.5	106	18	85					Renal clear cell carcinoma	7	-6
172	***	M	50	R	4.8	8	74.8	128	16	50					Renal clear cell carcinoma	5	-6.5
173	***	M	79	L	2.6	5	70.2	122	20	130					Chromophobe cell carcinoma	8	-6.6
174	***	F	53	L	3.7	5	97.3	162	28	240	bleeding	√			Renal clear cell carcinoma	7	-14.4
175	***	M	56	R	7.7	11	94.7	155	27	175		√			Renal clear cell carcinoma	7	-15
176	***	F	44	R	4.1	9	56.3	108	19	60					Renal clear cell carcinoma	7	-4.5
177	***	M	49	R	6.9	9	88.2	130	25	235					Renal clear cell carcinoma	8	-13.5
178	***	F	57	R	5.5	8	94.5	149	22	140					Renal clear cell carcinoma	7	-12.4
179	***	M	22	L	3.9	6	83.9	147	26	65		√			Renal clear cell carcinoma	9	1.2
180	***	M	65	R	5.5	9	74.3	135	25	180					Renal clear cell carcinoma	13	-10.4
181	***	F	45	L	3.7	6	55.7	113	22	125					Renal clear cell carcinoma	7	4.3
182	***	M	64	R	2.7	5	85.5	91	14	200					Renal clear cell carcinoma	8	-6.6
183	***	M	66	R	2.2	4	68.2	134	20	125					Malignant fibrous histiotoma	7	-6.8
184	***	M	53	L	1.6	5	63.6	113	24	145	urine leakage				Collecting duct carcinoma	16	-12.5
185	***	F	62	R	3.2	7	103.3	127	24	150					Angiomyolipoma	7	-15.8
186	***	M	42	L	3.6	5	87.9	139	23	140					Angiomyolipoma	7	-9.3
187	***	M	65	R	2.5	7	84.6	89	12	90					Chromophobe cell carcinoma	8	-9.2
188	***	M	46	L	4.5	7	75.5	139	26	125					Angiomyolipoma	8	-9.5
189	***	F	58	L	5.8	8	92.4	142	33	160					Angiomyolipoma	6	-13.9
190	***	F	42	R	3.4	5	90.5	138	22	125					Renal clear cell carcinoma	7	-7.5
191	***	M	76	L	1.7	5	73.6	97	21	220					Renal clear cell carcinoma	7	-5.4
192	***	M	69	R	4.5	7	92.6	130	23	150	bleeding				Renal clear cell carcinoma	8	-12.5
193	***	F	54	L	1.8	5	87.4	112	15	120					Renal clear cell carcinoma	7	-8.4
194	***	M	26	L	3.6	7	58.3	136	26	100					Renal clear cell carcinoma	7	-7.2
195	***	M	61	L	3.3	4	88.9	132	22	160					Chromophobe cell carcinoma	8	-11.9
196	***	F	64	R	13.7	11	65.4	152	35	350	bleeding	√	√		Renal clear cell carcinoma	11	-18.6
197	***	F	57	L	4.2	8	94.1	116	18	150					Renal clear cell carcinoma	7	-9.5
198	***	M	53	L	1.5	5	94.3	135	24	130					Chromophobe cell carcinoma	7	-13.6
199	***	M	62	L	1.8	5	90.5	139	21	180					Leiomyosarcoma	7	-16.2
200	***	F	62	L	3.2	5	109.9	107	20	180					Renal clear cell carcinoma	8	-6.5
201	***	M	61	R	2.6	4	91.4	111	19	55					Renal clear cell carcinoma	7	-4.6
202	***	M	79	L	6.3	7	82.6	125	21	100					Renal clear cell carcinoma	8	-7.1
203	***	M	48	L	1.9	4	81.5	101	18	80					Oncocytoma	7	-8.5
204	***	M	52	L	3.5	6	95.8	112	25	95					Renal clear cell carcinoma	6	-20.2
205	***	M	21	R	3.2	7	97.1	122	22	140					Renal clear cell carcinoma	7	-9.5
206	***	M	45	R	2.5	6	85	96	16	160					Chromophobe cell carcinoma	7	-6.5
207	***	M	49	R	2.1	4	64.8	141	20	70					Leiomyosarcoma	7	-2.7
208	***	M	54	L	3.6	8	106.8	116	17	150	urine leakage				Renal clear cell carcinoma	6	-9.4
209	***	M	78	R	4.2	9	82.9	123	21	110					Renal clear cell carcinoma	6	-8.5
210	***	F	60	L	2.5	6	95.7	104	21	125					Renal clear cell carcinoma	8	-11
211	***	M	51	R	6.3	8	58.4	118	22	120					Renal clear cell carcinoma	7	-11.8
212	***	M	60	R	2.6	6	98.7	117	20	140					Renal clear cell carcinoma	7	-10.3
213	***	M	50	L	1.6	5	102.7	79	8	100					Collecting duct carcinoma	7	-8.4
214	***	M	67	R	8.3	11	75.3	119	29	250					Renal clear cell carcinoma	7	-8.3
215	***	M	42	R	2.7	7	89.4	132	26	150					Chromophobe cell carcinoma	7	-13.3
216	***	M	63	R	3.4	7	107.8	106	20	70					Renal clear cell carcinoma	7	-5.7
217	***	M	66	R	1.3	6	98.5	122	26	150					Leiomyosarcoma	7	-17.4
218	***	M	61	R	2.3	4	65.7	95	21	90					Papillary carcinoma	7	-3.9
219	***	F	58	L	3	6	88.1	113	18	180					Oncocytoma	8	-
220	***	F	57	L	1.8	5	68.7	116	25	200	bleeding				Renal clear cell carcinoma	8	-14.4
221	***	F	64	L	2.6	5	85.2	171	30	95		√			Renal clear cell carcinoma	7	-3.6
222	***	F	43	R	3.1	7	80.5	85	7	150					Renal clear cell carcinoma	5	3.7
223	***	M	45	R	3.5	6	99.2	129	27	160				√	Renal clear cell carcinoma	7	-11.7
224	***	M	60	L	2	5	74.8	117	18	120					Renal clear cell carcinoma	6	-5.5
225	***	M	63	R	2.6	5	80.9	115	23	150					Renal clear cell carcinoma	7	-9.6
226	***	M	51	R	3.9	5	83	113	16	90	bleeding				Renal clear cell carcinoma	7	-8.5
227	***	M	58	L	2.4	5	105.5	147	24	155			√		Leiomyosarcoma	9	-23.8
228	***	M	80	R	1.9	4	84.3	88	12	60					Renal clear cell carcinoma	7	-7.5
229	***	F	56	L	3.5	6	74.8	86	9	150					Malignant fibrous histiotoma	6	-3.5
230	***	M	37	L	3.1	5	65.8	128	24	200				√	Renal clear cell carcinoma	7	-7.5
231	***	F	70	L	1.9	5	97.5	134	22	130					Renal clear cell carcinoma	7	-13.8
232	***	M	60	L	5.7	8	88.7	115	30	275					Renal clear cell carcinoma	7	-7.7
233	***	M	61	L	2.6	5	87.8	108	18	240					Renal clear cell carcinoma	8	-4.7
234	***	M	44	R	6.3	8	51.7	150	26	240		√			Renal clear cell carcinoma	9	-19.1
235	***	M	23	R	1.4	6	94.5	98	19	180					Renal clear cell carcinoma	7	-7.8
236	***	F	56	L	3.5	5	96.8	117	16	220					Aneurysm	7	-10.5
237	***	F	78	R	3.7	4	68.2	146	26	65					Renal clear cell carcinoma	8	-4.3
238	***	M	57	L	1.8	4	85.4	104	23	150					Renal clear cell carcinoma	7	3.2
239	***	M	56	L	1.4	5	89.3	100	13	220					Chromophobe cell carcinoma	8	-12.4
240	***	M	43	R	2.3	6	106.7	156	20	110		√			Renal clear cell carcinoma	7	-13.2
241	***	M	59	R	2.8	6	95.9	111	16	120					Malignant fibrous histiotoma	9	-14.1
242	***	M	50	L	2.4	6	86.6	127	15	200	urine leakage				Renal clear cell carcinoma	9	-15.4
243	***	M	53	L	3.7	6	107.4	129	23	125					Angiomyolipoma	7	-5.5
244	***	M	60	R	4.1	8	69.5	106	20	80					Leiomyosarcoma	7	4.4
245	***	F	75	R	1.2	5	84.7	178	30	185					Renal clear cell carcinoma	7	-21.6
246	***	F	61	R	3.6	6	87.8	147	25	75					Renal clear cell carcinoma	7	-12.4
247	***	M	57	L	2.5	6	71.6	146	25	150					Collecting duct carcinoma	7	-5.8
248	***	F	57	R	2.4	6	74.7	113	21	180					Papillary carcinoma	7	-2.4
249	***	F	65	L	4.6	7	92.5	113	24	150					Papillary carcinoma	6	1.8
250	***	F	45	L	1.8	6	100.4	122	20	150					Renal clear cell carcinoma	6	1.5
251	***	M	67	L	2.5	7	96.3	112	20	220					Chromophobe cell carcinoma	8	-4.2
252	***	M	56	L	2.5	6	78.4	114	18	120					Renal clear cell carcinoma	9	-6.3
253	***	F	27	L	2.3	4	69.8	119	15	50					Angiomyolipoma	7	-5.5
254	***	F	41	L	4.3	9	54.3	126	20	90					Oncocytoma	6	-1.8
255	***	M	56	R	1.8	4	85.6	141	18	130					Renal clear cell carcinoma	7	-6.7
256	***	M	69	L	2.3	4	93.1	136	19	125					Renal clear cell carcinoma	6	-2.3
257	***	F	60	L	2.6	6	88.2	146	26	180					Collecting duct carcinoma	7	-11.8
258	***	M	47	L	3.5	6	79.9	113	17	90					Angiomyolipoma	7	0.5
259	***	F	58	R	2.6	6	76.5	104	18	50					Liposarcoma	7	-6.3
260	***	M	76	R	3.2	6	85.3	150	27	220					Renal clear cell carcinoma	7	-8.5
261	***	F	25	R	2.2	4	64.4	127	21	200					Renal clear cell carcinoma	9	-15.8
262	***	F	51	L	2	4	76	115	15	30					Chromophobe cell carcinoma	5	-6.7
263	***	M	51	R	1.6	5	88.5	116	25	150					Renal clear cell carcinoma	7	-11.3
264	***	M	51	L	3.5	5	100.8	117	20	210					Renal clear cell carcinoma	7	-13.3
265	***	F	35	R	5.2	7	97.8	168	28	250		√	√		Renal clear cell carcinoma	10	-16.5
266	***	M	46	R	3.4	5	85.7	120	21	125					Papillary carcinoma	8	-6.6
267	***	F	60	R	3	7	75.4	116	18	150					Chromophobe cell carcinoma	8	-7.1
268	***	M	50	R	2.8	6	83.9	70	7	100					Renal clear cell carcinoma	7	-9.3
269	***	M	41	R	3.6	6	79.4	95	16	40					Renal clear cell carcinoma	6	-18.1
270	***	M	48	R	4.7	9	65.5	120	21	220					Papillary carcinoma	8	-13.5
271	***	M	64	R	3.4	6	94.8	145	23	120					Leiomyosarcoma	7	-8.5
272	***	F	59	L	3.1	6	105.7	105	19	130					Leiomyosarcoma	6	0.1
273	***	F	47	L	2.3	5	89.5	100	19	115					Renal clear cell carcinoma	7	-10.5
274	***	M	65	L	4.2	9	96.8	122	17	150	urine leakage				Renal clear cell carcinoma	6	-8.8
275	***	F	61	L	3.8	6	80.5	102	18	120					Renal clear cell carcinoma	7	-16
276	***	M	58	L	2.4	6	71.8	102	21	100				√	Papillary carcinoma	8	-13.6
277	***	M	47	L	2.1	5	84.2	113	16	60					Renal clear cell carcinoma	5	-7.8
278	***	M	72	R	3.5	5	95.7	102	18	80					Liposarcoma	8	-14.4
279	***	M	30	L	3.4	6	76.3	132	21	130					Renal clear cell carcinoma	7	-7.5
280	***	M	59	R	2.6	6	102.1	103	15	180					Renal clear cell carcinoma	8	-7.1
281	***	M	54	L	5.5	8	83.8	105	21	110				√	Renal clear cell carcinoma	7	-7.3
282	***	M	38	R	1.9	4	79.4	85	9	150					Papillary carcinoma	5	-6.1
283	***	M	65	R	4.7	9	93.3	134	19	210					Renal clear cell carcinoma	7	-12.5
284	***	F	52	L	1.1	4	61.4	140	21	230	bleeding				Renal clear cell carcinoma	6	-15.1
285	***	F	53	R	2.3	4	82.7	120	20	150					Renal clear cell carcinoma	7	-7.5
286	***	M	54	R	4	9	95.4	94	14	30					Renal clear cell carcinoma	5	4.6
287	***	F	65	L	3.2	6	93.1	119	21	200					Renal clear cell carcinoma	8	-18.1
288	***	M	68	R	2.5	6	110.5	104	18	150	urine leakage				Collecting duct carcinoma	8	-13.3
289	***	F	35	R	3.6	4	74.8	132	22	140					Renal clear cell carcinoma	7	-8.4
290	***	M	55	L	3.8	6	70.2	147	23	200					Renal clear cell carcinoma	7	-2.9
291	***	F	63	L	3.3	5	97.3	126	24	150					Angiomyolipoma	7	5.4
292	***	F	66	L	4.6	8	94.7	135	19	90					Renal clear cell carcinoma	6	-10.6
293	***	F	28	R	2.3	4	56.3	113	18	160					Leiomyosarcoma	7	-11.3
294	***	F	76	R	6.6	9	88.2	120	22	180					Renal clear cell carcinoma	7	-11.4
295	***	F	48	L	3.8	8	94.5	117	14	75					Papillary carcinoma	6	-9.5
296	***	F	44	L	2.5	6	83.9	96	15	130	bleeding				Chromophobe cell carcinoma	7	-13.1
297	***	M	57	R	3.3	4	74.3	105	18	80					Renal clear cell carcinoma	7	-10.5
298	***	F	55	R	2.1	4	55.7	113	20	90					Angiomyolipoma	6	-4.1
299	***	F	53	L	3.1	5	85.5	155	30	150					Angiosarcoma	7	-8.3
300	***	F	63	R	2.5	7	68.2	136	22	130					Angiomyolipoma	7	-2.6
301	***	F	56	R	1.8	4	63.6	105	20	100					Leiomyosarcoma	7	-8.3
302	***	M	62	R	4.3	9	103.3	134	27	175					Renal clear cell carcinoma	7	-6.3
303	***	M	44	R	2.6	7	87.9	133	25	30					Collecting duct carcinoma	7	-7.5
304	***	F	58	L	3.3	6	84.6	103	16	145					Liposarcoma	8	-17.4
305	***	M	78	L	3.2	5	75.5	95	17	110					Renal clear cell carcinoma	7	-5.8
306	***	M	65	R	7.4	10	92.4	138	22	180		√		√	Renal clear cell carcinoma	6	-12.7
307	***	M	29	R	2.3	5	90.5	106	15	170					Mixed epithelial mesenchymal tumors	8	-8.8
308	***	M	58	L	2.5	6	43.6	130	24	190					Papillary carcinoma	8	-12.7
309	***	M	52	R	1.6	7	92.6	142	24	190	bleeding				Renal clear cell carcinoma	13	-18.1
310	***	M	53	R	4.3	9	77.4	117	18	85					Papillary carcinoma	6	-5.5
311	***	F	54	L	1.3	5	58.3	136	19	115					Papillary carcinoma	7	-10.1
312	***	M	56	L	3.9	7	88.9	108	16	120					Renal clear cell carcinoma	8	-13.3
313	***	F	76	R	2.6	6	115.4	123	22	150					Renal clear cell carcinoma	7	-10.5
314	***	M	63	L	3.1	6	104.1	142	27	200					Renal clear cell carcinoma	7	-19.7
315	***	M	42	R	2.2	4	94.3	135	9	80					Renal clear cell carcinoma	7	-7.1
316	***	F	55	R	3.7	5	90.5	115	24	60				√	Renal clear cell carcinoma	7	-5.5
317	***	F	37	L	3.5	4	109.9	127	22	175					Renal clear cell carcinoma	7	-6.3
318	***	M	56	R	2.5	7	91.4	106	20	110					Leiomyosarcoma	7	-6.7
319	***	M	50	R	2.4	6	82.6	122	26	220					Renal clear cell carcinoma	7	-6.8
320	***	M	60	R	1.6	6	81.5	109	22	170					Renal clear cell carcinoma	7	-8.8
321	***	M	52	R	6.4	9	95.8	118	23	220					Renal clear cell carcinoma	6	-10.4
322	***	M	49	R	3.2	4	97.1	126	24	175					Chromophobe cell carcinoma	7	-11
323	***	F	56	L	2.7	6	85	87	11	175					Renal clear cell carcinoma	7	-11.3
324	***	F	47	R	2.5	6	64.8	98	21	60					Renal clear cell carcinoma	7	-2.2
325	***	M	72	R	2.6	5	106.8	140	21	130					Collecting duct carcinoma	7	-5.9
326	***	F	49	R	1.4	5	82.9	135	21	175					Renal clear cell carcinoma	8	-6.1
327	***	M	51	L	3.5	6	95.7	116	18	150					Renal clear cell carcinoma	7	-9.5
328	***	M	60	R	1.9	5	38.4	101	25	220					Papillary carcinoma	7	-2.2
329	***	M	55	R	6.6	9	98.7	123	17	100					Renal clear cell carcinoma	7	-11.8
330	***	M	58	L	3.1	5	102.7	162	33	75		√			Renal clear cell carcinoma	8	-4.4
331	***	F	60	L	2.5	7	75.3	133	22	120					Papillary carcinoma	8	-9.5
332	***	M	55	R	3.9	7	89.4	102	18	150					Renal clear cell carcinoma	7	-12.4
333	***	M	52	R	2.3	4	107.8	105	18	120					Renal clear cell carcinoma	7	-11.4
334	***	M	57	L	4.4	8	98.5	117	20	150					Renal clear cell carcinoma	8	-5.5
335	***	M	52	R	3.3	4	105.7	128	21	90					Chromophobe cell carcinoma	7	-7.5
336	***	M	42	R	5.5	7	88.1	146	18	150		√			Renal clear cell carcinoma	7	-6.3
337	***	F	40	L	3.3	6	68.7	134	20	240	bleeding				Liposarcoma	7	-4.7
338	***	M	22	L	1.9	6	85.2	92	20	115					Renal clear cell carcinoma	6	-9.3
339	***	F	72	R	2.5	7	80.5	120	21	120					Papillary carcinoma	7	-13.3
340	***	M	57	L	2.4	6	99.2	109	25	160					Leiomyosarcoma	7	-10.5
341	***	M	57	L	3.6	6	74.8	111	19	120					Papillary carcinoma	7	-13.8
342	***	M	72	L	1.8	5	80.9	128	18	210					Renal clear cell carcinoma	7	-11.4
343	***	M	39	R	1.4	4	83	135	15	75					Collecting duct carcinoma	6	-7.5
344	***	M	43	R	2.3	5	105.5	141	25	95					Renal clear cell carcinoma	7	-10.3
345	***	F	72	L	6.6	8	84.3	125	29	175				√	Renal clear cell carcinoma	6	-12.7
346	***	F	60	L	3.5	6	74.8	93	11	100					Renal clear cell carcinoma	7	-4.3
347	***	F	43	R	2.3	6	65.8	127	18	130					Papillary carcinoma	7	-10.5
348	***	F	48	R	4.5	9	97.5	124	21	220					Renal clear cell carcinoma	9	-17.4
349	***	F	46	L	2.7	6	88.7	132	26	220					Chromophobe cell carcinoma	9	-9.9
350	***	F	44	R	1.5	5	87.8	102	9	120					Renal clear cell carcinoma	7	-9.1
351	***	M	45	R	6.1	7	51.7	116	21	150					Papillary carcinoma	7	-8.6
352	***	F	48	L	2.6	6	94.5	108	19	125					Renal clear cell carcinoma	8	-6.4
353	***	M	52	L	1.9	5	96.8	115	23	90					Renal clear cell carcinoma	7	-9.9
354	***	M	54	R	3.5	6	68.2	153	33	45					Angiomyolipoma	8	-8.8
355	***	M	57	L	2.5	7	85.4	147	28	130	urine leakage				Collecting duct carcinoma	7	-17.3
356	***	M	61	L	4.5	6	89.3	122	22	90					Papillary carcinoma	8	-11
357	***	M	60	L	3.3	6	60.7	99	15	20					Renal clear cell carcinoma	6	5.2
358	***	F	62	L	5.7	8	95.9	135	25	140					Renal clear cell carcinoma	9	-8.8
359	***	M	23	L	3.7	5	86.6	124	19	120					Renal clear cell carcinoma	8	1.8
360	***	M	57	L	3.1	4	107.4	145	27	190					Renal clear cell carcinoma	7	-15.2
361	***	F	43	L	1.8	5	69.5	96	12	100					Renal clear cell carcinoma	7	-8.1
362	***	F	54	R	3.2	5	84.7	85	9	100					Papillary carcinoma	6	4.4
363	***	F	46	L	2.3	5	87.8	146	22	220					Liposarcoma	7	-11.4
364	***	F	47	R	2.3	5	71.6	130	16	160					Leiomyosarcoma	8	5.5
365	***	F	63	R	4.4	9	74.7	169	28	180					Renal clear cell carcinoma	7	-11.3
366	***	F	61	L	1.8	4	92.5	100	21	45	bleeding				Renal clear cell carcinoma	6	-3.6
367	***	M	70	R	2.3	5	100.4	105	19	120					Renal clear cell carcinoma	7	-5.2
368	***	M	71	R	2.5	5	96.3	113	21	95					Renal clear cell carcinoma	7	-5.5
369	***	M	42	L	4.7	8	78.4	108	24	220					Papillary carcinoma	8	-17.4
370	***	M	58	R	3.5	6	69.8	98	10	170					Papillary carcinoma	7	-6.3
371	***	F	45	L	2.5	6	54.3	128	23	125					Leiomyosarcoma	6	-3.3
372	***	M	32	R	3.4	5	85.6	125	18	180					Angiomyolipoma	7	-7.8
373	***	M	57	L	3	6	93.1	129	23	125					Papillary carcinoma	7	-13.5
374	***	F	21	R	2.7	6	88.2	139	24	195					Papillary carcinoma	7	-9.5
375	***	M	63	L	1.5	4	79.9	112	22	180					Renal clear cell carcinoma	6	-15.8
376	***	M	56	L	3.8	6	86.5	115	21	180					Papillary carcinoma	7	-8.1
377	***	M	21	L	5.5	8	85.3	126	24	225					Angiomyolipoma	6	-7.3
378	***	F	33	L	2.5	5	64.4	135	19	220					Angiomyolipoma	7	-5.4
379	***	M	65	R	3.5	6	76	127	22	180					Renal clear cell carcinoma	7	-12.2
380	***	M	55	R	2	4	88.5	107	13	80					Leiomyosarcoma	6	-3.7
381	***	F	55	L	3.6	6	100.8	100	20	150					Papillary carcinoma	8	-7.5
382	***	M	44	R	1.7	5	97.8	96	26	195					Renal clear cell carcinoma	8	-15.5
383	***	M	56	L	2.4	5	85.7	149	23	200					Renal clear cell carcinoma	8	-11.8
384	***	M	36	L	3.3	6	75.4	125	21	160					Chromophobe cell carcinoma	7	-16.4
385	***	M	53	R	4.2	9	83.9	118	24	210					Angiomyolipoma	7	-8.9
386	***	F	43	R	2.4	6	79.4	94	20	140					Oncocytoma	7	-8.8
387	***	M	28	L	4.6	9	65.5	119	21	220	urine leakage				Renal clear cell carcinoma	7	-8.3
388	***	M	56	L	3.5	5	94.8	132	25	120					Chromophobe cell carcinoma	7	-9.4
389	***	M	53	L	3.8	8	105.7	113	20	100					Renal clear cell carcinoma	7	-8.3
390	***	M	46	L	3.1	6	89.5	95	14	50					Renal clear cell carcinoma	6	-0.2
391	***	M	53	L	3.3	6	96.8	102	18	70					Renal clear cell carcinoma	8	-11.7
392	***	F	52	L	3.7	5	93.5	108	19	120					Papillary carcinoma	7	-6.3
393	***	M	53	R	3.2	7	74.5	105	20	90					Renal clear cell carcinoma	7	-7.1
394	***	M	36	R	3.6	4	98.5	86	15	20					Liposarcoma	5	-6.4
395	***	M	43	R	1.5	4	85.3	95	18	95					Papillary carcinoma	7	2.4
396	***	M	60	R	2.9	6	69.5	102	16	150					Renal clear cell carcinoma	7	-9.5
397	***	M	50	L	4.6	9	97.9	140	21	160					Papillary carcinoma	7	-8.8
398	***	M	32	R	3.2	4	84.6	122	20	40					Papillary carcinoma	7	2.2
399	***	F	71	L	3.1	6	91.2	95	17	100					Angiomyolipoma	7	-5.7
400	***	M	58	R	2.6	6	100.5	121	22	180					Chromophobe cell carcinoma	7	-8.9
401	***	F	48	R	2.2	4	74.7	120	20	195					Renal clear cell carcinoma	8	-10.5
402	***	M	25	R	1.9	4	85.7	93	17	30					Renal clear cell carcinoma	6	-1.3
403	***	M	42	R	4.6	8	83.9	116	24	220					Renal clear cell carcinoma	7	-5.8
404	***	M	49	R	3.1	6	93.6	79	8	50					Renal clear cell carcinoma	7	3.4
405	***	M	38	L	1.7	4	69	95	13	180					Renal clear cell carcinoma	7	-14.4
406	***	M	60	L	2.8	6	81.5	117	18	140					Carcinoid	7	-17.4
407	***	M	73	L	4.4	8	70.2	128	18	200					Papillary carcinoma	6	-9.9
408	***	F	41	L	1.9	5	108.3	105	23	150					Chromophobe cell carcinoma	7	-4.6
409	***	M	60	L	3.5	7	67.1	122	20	120					Rhabdomyosarcoma	8	3.1
410	***	M	45	R	1.8	7	75.5	97	25	200					Chromophobe cell carcinoma	7	-5.7
411	***	F	44	R	2.5	6	99.7	111	21	150					Angiomyolipoma	7	-10.3
412	***	F	47	L	2.3	5	86.4	128	22	65					Renal clear cell carcinoma	7	4.5
413	***	M	60	R	3.8	7	80.5	122	18	95					Angiomyolipoma	7	-4.6
414	***	M	68	R	3.5	5	71.8	104	18	100					Angiomyolipoma	7	-5.6
415	***	M	45	R	1.8	6	84.2	114	25	125					Liposarcoma	7	-9.3
416	***	M	53	R	8.9	11	95.7	145	27	245		√	√		Renal clear cell carcinoma	8	-13.5
417	***	F	68	L	3.5	6	76.3	110	17	200	bleeding				Renal clear cell carcinoma	9	-17.4
418	***	M	52	R	3.8	6	102.1	98	15	80					Oncocytoma	6	-8.3
419	***	M	53	R	3.1	6	83.8	106	20	120					Renal clear cell carcinoma	7	-8.5
420	***	F	55	L	1.9	5	79.4	113	20	85					Renal clear cell carcinoma	7	-8.8
421	***	M	61	R	2.5	6	93.3	78	7	100					Angiomyolipoma	5	-7.5
422	***	M	42	R	3.8	6	61.4	88	14	60					Papillary carcinoma	7	-6.2
423	***	M	57	L	6.3	8	82.7	126	20	100					Renal clear cell carcinoma	7	-8.8
424	***	M	41	R	3.1	7	95.4	122	20	150					Renal clear cell carcinoma	8	-11.3
425	***	M	44	L	4.2	7	93.1	104	20	120					Renal clear cell carcinoma	6	-6.8
426	***	F	69	R	3.5	5	119.5	91	14	90					Leiomyosarcoma	6	-13.5
427	***	M	62	R	4.8	8	74.8	111	20	140				√	Renal clear cell carcinoma	7	-12.5
428	***	M	54	R	2.3	4	70.2	146	27	300	bleeding				Renal clear cell carcinoma	7	0.7
429	***	M	46	R	1.8	4	97.3	120	19	150					Renal clear cell carcinoma	5	3.7
430	***	F	42	L	6.6	9	64.7	116	24	130					Papillary carcinoma	13	-14.1
431	***	M	48	R	3	6	56.3	95	11	90					Chromophobe cell carcinoma	7	-11.2
432	***	M	37	L	4.3	8	88.2	100	15	150					Renal clear cell carcinoma	9	-15.5
433	***	M	51	L	1.6	5	94.5	115	28	220					Renal clear cell carcinoma	12	-21.8
434	***	F	50	R	1.9	6	83.9	131	26	240					Renal clear cell carcinoma	7	-6.2
435	***	M	63	R	2.5	5	74.3	121	20	125					Liposarcoma	7	-1.1
436	***	M	53	R	2.6	5	55.7	83	9	150					Renal clear cell carcinoma	8	-2.4
437	***	F	40	R	3.3	6	85.5	108	16	130					Angiomyolipoma	7	-7.7
438	***	F	27	L	1.6	4	68.2	98	22	220					Mixed epithelial mesenchymal tumors	8	-9.6
439	***	M	52	L	3.5	6	63.6	100	17	150					Renal clear cell carcinoma	7	-5.5
440	***	M	53	L	4	8	74.3	115	22	130					Angiomyolipoma	7	-10.1
441	***	M	56	R	2.6	6	87.9	122	23	175					Angiomyolipoma	8	-7.1
442	***	M	53	R	2.5	6	84.6	127	22	180					Papillary carcinoma	8	-16.5
443	***	M	61	L	2.8	6	75.5	88	12	120					Rhabdomyosarcoma	7	-7.1
444	***	M	54	L	3.6	6	92.4	84	16	50	urine leakage				Renal clear cell carcinoma	7	-11.8
445	***	F	42	R	2.4	7	90.5	114	21	150					Renal clear cell carcinoma	8	-7.1
446	***	M	70	L	1.6	5	43.6	112	20	165					Chromophobe cell carcinoma	6	-4.6
447	***	M	47	L	2.2	6	92.6	119	23	180					Pseudotumor	8	-7.2
448	***	M	34	L	1.3	5	77.4	92	11	90					Renal clear cell carcinoma	6	-5.7
449	***	M	50	R	4.5	8	58.3	104	24	45					Oncocytoma	7	-6.6
450	***	F	52	L	2.5	6	88.9	97	19	75				√	Renal clear cell carcinoma	7	-4.4
451	***	F	60	L	2.7	5	115.4	104	15	30					Chromophobe cell carcinoma	6	4.9
452	***	M	32	L	2	5	104.1	138	21	120					Renal clear cell carcinoma	7	-16.4
453	***	M	45	R	2.1	5	94.3	132	20	110					Renal clear cell carcinoma	6	-11
454	***	M	43	L	3.5	5	90.5	110	20	120	bleeding				Renal clear cell carcinoma	7	-15.4
455	***	M	45	L	3.4	6	109.9	89	10	60					Renal clear cell carcinoma	6	-10.5
456	***	M	63	L	3.3	5	91.4	122	24	230					Renal clear cell carcinoma	9	-9.1
457	***	M	54	L	2.8	6	82.6	112	20	120					Renal clear cell carcinoma	6	-8.2
458	***	M	56	R	1.7	4	81.5	131	23	200					Chromophobe cell carcinoma	8	-14.2
459	***	F	49	L	2.3	4	95.8	86	14	140					Renal clear cell carcinoma	7	-7.5
460	***	F	29	L	2.6	5	97.1	77	8	150					Leiomyosarcoma	7	1.2
461	***	M	55	R	2.2	4	85	131	19	100					Leiomyosarcoma	8	-6.7
462	***	M	49	R	3.3	6	64.8	117	21	100					Chromophobe cell carcinoma	7	-10.5
463	***	M	57	R	1.6	5	106.8	152	22	150		√			Renal clear cell carcinoma	7	-9.3
464	***	M	47	R	3.5	6	82.9	90	16	75					Renal clear cell carcinoma	8	-10.5
465	***	F	48	R	4.4	8	95.7	125	16	165					Leiomyosarcoma	7	-16.4
466	***	M	69	L	3	6	38.4	102	19	60	urine leakage				Renal clear cell carcinoma	6	-4.8
467	***	F	57	R	2.1	5	98.7	97	11	130					Renal clear cell carcinoma	7	-10.5
468	***	F	45	R	2.5	5	102.7	88	12	60					Renal clear cell carcinoma	6	1.8
469	***	M	47	R	5.5	6	75.3	115	19	200					Renal clear cell carcinoma	7	-10.3
470	***	M	51	L	3.2	6	89.4	113	17	120					Leiomyosarcoma	8	-5.7
471	***	M	42	R	1.5	6	107.8	116	21	190					Angiosarcoma	7	-19.1
472	***	M	50	R	3.7	7	98.5	125	21	125					Renal clear cell carcinoma	8	-6.3
473	***	M	54	R	2.2	5	65.7	101	8	90					Renal clear cell carcinoma	6	-1.8
474	***	M	39	L	2.4	6	88.1	104	20	90					Papillary carcinoma	7	-6.1
475	***	M	53	L	3.4	5	68.7	113	19	130					Renal clear cell carcinoma	7	-5.6
476	***	M	52	R	2.1	5	85.2	122	18	220					Papillary carcinoma	7	-10.7
477	***	M	46	R	2.5	7	80.5	114	22	120					Renal clear cell carcinoma	7	-11.8
478	***	F	44	R	3.8	7	99.2	114	20	130					Chromophobe cell carcinoma	5	-9.6
479	***	F	35	R	4.3	9	74.8	145	21	150					Angiomyolipoma	8	-6.7
480	***	F	54	R	2.6	5	80.9	162	25	110			√		Collecting duct carcinoma	9	-12.2
481	***	M	67	L	6.3	9	83	139	18	150					Renal clear cell carcinoma	8	-14.4
482	***	M	54	L	2.4	6	105.5	116	18	120					Angiomyolipoma	7	-20.2
483	***	M	55	L	4.2	9	84.3	124	25	130					Renal clear cell carcinoma	7	-4.1
484	***	M	60	L	1.8	4	74.8	132	22	150					Renal clear cell carcinoma	7	-15
485	***	F	43	L	4.4	9	65.8	129	20	110					Renal clear cell carcinoma	6	-8.8
486	***	M	35	R	3.5	6	97.5	106	21	60					Renal clear cell carcinoma	7	-6
487	***	F	52	R	2.3	4	88.7	116	22	220					Collecting duct carcinoma	8	2.6
488	***	M	58	L	2.6	7	87.8	124	22	75					Papillary carcinoma	6	-4.3
489	***	M	66	L	3.5	6	51.7	171	26	130			√		Renal clear cell carcinoma	8	-2.6
490	***	F	55	L	3.6	6	94.5	150	30	245	bleeding				Angiomyolipoma	7	-12.4
491	***	M	70	L	2.5	6	96.8	116	18	130					Mixed epithelial mesenchymal tumors	7	-6.5
492	***	M	57	R	2.1	4	68.2	147	25	200	urine leakage				Collecting duct carcinoma	8	-8.6
493	***	M	58	R	3.6	5	85.4	146	26	180					Papillary carcinoma	9	-7.1
494	***	M	54	R	3.3	5	89.3	113	23	150					Chromophobe cell carcinoma	6	-0.3
495	***	M	46	L	2.8	5	90.7	105	18	30					Renal clear cell carcinoma	7	3.1
496	***	M	58	L	2.5	6	95.9	97	20	60					Renal clear cell carcinoma	7	1.8
497	***	M	60	R	2.4	6	86.6	117	27	175					Renal clear cell carcinoma	7	-11.4
498	***	M	73	R	1.6	4	107.4	143	21	210					Renal clear cell carcinoma	6	-14.4
499	***	M	43	R	2.6	6	69.5	156	21	160					Renal clear cell carcinoma	7	-5.7
500	***	M	52	R	2.2	5	84.7	129	25	80					Mixed epithelial mesenchymal tumors	6	-6.3
501	***	F	50	L	3.5	9	87.8	150	28	85					Papillary carcinoma	7	-15.8
502	***	M	55	L	5.3	8	71.6	119	31	225	bleeding				Renal clear cell carcinoma	6	-14.5
503	***	M	53	R	2.2	5	74.7	135	26	70					Renal clear cell carcinoma	7	3.4
504	***	F	62	L	3.8	6	92.5	156	26	70		√	√	√	Renal clear cell carcinoma	10	-12.2
505	***	M	58	R	1.8	5	100.4	149	17	140		√	√		Renal clear cell carcinoma	6	-10.5
506	***	M	49	R	2	4	96.3	127	19	200					Chromophobe cell carcinoma	8	-11.6
507	***	M	57	L	3.8	8	78.4	140	21	150					Liposarcoma	7	-10.7
508	***	M	38	L	2.2	5	69.8	117	22	230					Renal clear cell carcinoma	8	-17.3
509	***	M	79	L	2.5	5	54.3	134	23	30					Renal clear cell carcinoma	7	5.5
510	***	M	47	R	2.3	4	85.6	120	26	150					Renal clear cell carcinoma	7	-8.2
511	***	M	41	R	2.6	6	93.1	130	27	180					Oncocytoma	8	-6.7
512	***	M	61	R	2.1	5	88.2	139	21	130					Renal clear cell carcinoma	7	-3.1
513	***	F	40	L	2.5	7	79.9	96	20	160					Leiomyosarcoma	8	-11.9
514	***	M	45	R	3.4	7	76.5	108	18	80					Angiomyolipoma	7	-15.5
515	***	M	53	L	3.3	5	85.3	154	24	50					Chromophobe cell carcinoma	7	-7.5
516	***	M	45	R	2.6	6	64.4	149	26	100					Collecting duct carcinoma	7	-7.8
517	***	F	36	L	2.3	5	78.8	128	22	175					Oncocytoma	7	-6.8
518	***	M	69	L	1.7	4	88.5	111	13	85	bleeding				Renal clear cell carcinoma	6	-6.4
519	***	M	50	L	4.4	8	90.8	135	22	125					Renal clear cell carcinoma	7	-9.3
520	***	M	67	L	5.7	8	97.8	178	32	170		√	√		Renal clear cell carcinoma	8	-9.6
521	***	F	71	R	2.5	6	85.7	146	24	130					Pseudotumor	7	-3.4
522	***	M	44	L	1.5	5	105.4	112	21	120					Angiomyolipoma	7	8.3
523	***	M	57	L	3.9	6	83.9	116	20	125					Renal clear cell carcinoma	6	-7.1
524	***	M	58	L	2.5	6	79.4	86	18	150					Renal clear cell carcinoma	8	-16.4
525	***	M	52	R	1.9	5	95.5	141	26	60					Angiomyolipoma	7	-14.7
526	***	F	43	R	3	5	89.3	161	25	60					Chromophobe cell carcinoma	6	1.6
527	***	F	52	L	4.7	8	85.1	147	16	120					Renal clear cell carcinoma	7	-11.7
528	***	M	72	R	2.5	6	87	101	20	195					Renal clear cell carcinoma	7	-9.5
529	***	M	53	L	3.8	6	73.6	132	18	115					Renal clear cell carcinoma	8	-5.5
530	***	F	49	L	2.6	6	89.5	120	23	175					Chromophobe cell carcinoma	8	-14.4
531	***	M	77	R	2.3	4	90.3	122	20	110					Renal clear cell carcinoma	7	-5.7
532	***	M	51	L	3.8	9	76.6	131	22	90					Renal clear cell carcinoma	7	-5.2
533	***	M	53	L	3.5	6	85.7	149	21	65					Liposarcoma	7	-4.6
534	***	F	54	R	2.5	5	104.8	155	23	80		√	√		Renal clear cell carcinoma	8	-8.5
535	***	F	49	R	1.8	5	111.7	108	20	200	urine leakage				Renal clear cell carcinoma	8	-10.7
536	***	M	49	R	4.5	7	93.8	102	24	110					Renal clear cell carcinoma	9	-15.4
537	***	F	47	R	2.3	5	86.3	140	22	220					Angiomyolipoma	8	-3.4
